# Supplementary material for: The Temporal Dynamics of Sensitivity, Aflatoxin Production, and Oxidative Stress of Aspergillus flavus in Response to Cinnamaldehyde Vapor
Source: Foods. 2023 Nov 29;12(23):4311. doi: 10.3390/foods12234311 (PMC10706189; doi:10.3390/foods12234311)
Supplement: Supplementary file 1 [file foods-12-04311-s001.zip]

Archive with 1 entries (1 files):
- foods-2708139-supplementary.pdf
